# Supplementary material for: The acceptability and feasibility of a pilot study examining the impact of a mobile technology-based intervention informed by behavioral economics to improve HIV knowledge and testing frequency among Latinx sexual minority men and transgender women
Source: BMC Public Health. 2021 Feb 12;21:341. doi: 10.1186/s12889-021-10335-5 (PMC7880516; doi:10.1186/s12889-021-10335-5)
Supplement: Supplementary file 1 — Additional file 1. [file 12889_2021_10335_MOESM1_ESM.zip]

Archive with 2 entries (2 files):
- MOTIVES exit interview guide_ParticipantsR4.docx
- MOTIVES exit interview guide_ProvidersR4.docx
